# Supplementary material for: An Acoustic Camera for Use on UAVs
Source: Sensors (Basel). 2023 Jan 12;23(2):880. doi: 10.3390/s23020880 (PMC9865301; doi:10.3390/s23020880)
Supplement: Supplementary file 1 [file sensors-23-00880-s001.zip]

Archive with 1 entries (1 files):
- sensors-2133165-supplementary.pdf
